# Supplementary material for: Radiation pneumonitis in patients with non-small-cell lung cancer receiving chemoradiotherapy and an immune checkpoint inhibitor: a retrospective study
Source: Radiat Oncol. 2021 Dec 4;16:231. doi: 10.1186/s13014-021-01930-2 (PMC8642976; doi:10.1186/s13014-021-01930-2)
Supplement: Supplementary file 1 — Additional file 1. Treatment characteristics of the ICI group. [file 13014_2021_1930_MOESM1_ESM.xlsx]

## Sheet: Additional File 1
Additional File 1. Treatment characteristics of the ICI group
Characteristics	ICI (n = 51)
Interval between CCRT and ICI, months (median, [range])	1.6	(0.2–18.4)
No. of cycles of ICI (median, [range])	9	(2–24)
Drug type (n [%])
Durvalumab	35	(68.6)
Atezolizumab	5	(9.8)
Pembrolizumab	6	(11.8)
Nivolumab	5	(9.8)
Aim of ICI (n [%])
Consolidative	35	(68.6)
Salvage	8	(15.7)
Palliative	8	(15.7)
Status of using ICI (n [%])
Still using	18	(35.3)
Discontinuation of ICI	33	(64.7)
Due to PD	21	(41.2)
Due to death	3	(5.9)
Scheduled end	9	(17.6)
CCRT Concurrent chemoradiotherapy, ICI Immune checkpoint inhibitor, PD Progressive disease Values are number (percentage) or median (range). Because of rounding, not all percentages total 100.
