# Supplementary material for: Radiation pneumonitis in patients with non-small-cell lung cancer receiving chemoradiotherapy and an immune checkpoint inhibitor: a retrospective study
Source: Radiat Oncol. 2021 Dec 4;16:231. doi: 10.1186/s13014-021-01930-2 (PMC8642976; doi:10.1186/s13014-021-01930-2)
Supplement: Supplementary file 2 — Additional file 2. Multivariate analysis results using fine and gray competing risk regression analysis. [file 13014_2021_1930_MOESM2_ESM.xlsx]

## Sheet: Additional File 2
Additional File 2. Multivariate analysis results using fine and gray competing risk regression analysis
	model 1			model 2
Variable	HR	(95% CI)	p	HR	(95% CI)	p
Use of ICI	1.652	(0.936-2.917)	0.0834	2.182	(1.169-4.072)	0.0143
V40, ≥ 14%	2.384	(1.353-4.200)	0.0026
MLD, ≥ 16 Gy				2.807	(1.446-5.450)	0.0023
HR Hazard ratio, CI confidence interval, ICI Immune checkpoint inhibitor, V40 The percentage of lung volume receiving more than 40 Gy, MLD Mean lung dose
