# Supplementary material for: Radiation pneumonitis in patients with non-small-cell lung cancer receiving chemoradiotherapy and an immune checkpoint inhibitor: a retrospective study
Source: Radiat Oncol. 2021 Dec 4;16:231. doi: 10.1186/s13014-021-01930-2 (PMC8642976; doi:10.1186/s13014-021-01930-2)
Supplement: Supplementary file 3 — Additional file 3. Oncologic outcomes for 90 patients with non-small cell lung cancer treated with concurrent chemoradiotherapy. [file 13014_2021_1930_MOESM3_ESM.xlsx]

## Sheet: Additional File 3
Additional File 3. Oncologic outcomes for 90 patients with non-small cell lung cancer treated with concurrent chemoradiotherapy
Outcome	ICI (n = 35) †		Non-ICI (n = 55)		Total (n = 90)		p‡
Survival (n [%])	31	(88.6)	44	(80.0)	75	(83.3)	0.287
Locoregional failure (n [%])	9	(25.7)	18	(32.7)	27	(30.0)	0.445
In-field failure	2	(5.7)	4	(7.3)	6	(6.7)
Out-of-field failure	6	(17.1)	11	(20.0)	17	(18.9)
Both*	1	(2.9)	3	(5.5)	4	(4.4)
Distant metastasis (n [%])	10	(28.6)	7	(12.7)	17	(18.9)	0.061
ICI Immune checkpoint inhibitor †Includes only patients who received ICI as a consolidative aim ‡Significance test value for the difference in the mean distribution of ICI and non-ICI groups *Patients with both in-field failure and out-of-field failure Values are number (percentage) or median (range). Because of rounding, not all percentages total 100.
