# Supplementary material for: Radiation pneumonitis in patients with non-small-cell lung cancer receiving chemoradiotherapy and an immune checkpoint inhibitor: a retrospective study
Source: Radiat Oncol. 2021 Dec 4;16:231. doi: 10.1186/s13014-021-01930-2 (PMC8642976; doi:10.1186/s13014-021-01930-2)
Supplement: Supplementary file 4 — Additional file 4. Toxicity results for 106 patients with non-small cell lung cancer treated with concurrent chemoradiotherapy. [file 13014_2021_1930_MOESM4_ESM.xlsx]

## Sheet: Additional File 4
Additional File 4. Toxicity results for 106 patients with non-small cell lung cancer treated with concurrent chemoradiotherapy
Toxicity	ICI (n = 51)		Non-ICI (n = 55)
	Any grade	Grade 3–5	Any grade	Grade 3–5
Acute toxicity (n [%])
Brachial plexopathy	1 (2.0)	1 (2.0)	-	-
Chest wall pain	-	-	1 (1.8)	-
Esophagitis	23 (45.1)	1 (2.0)	19 (34.5)	-
Esophageal stricture	-	-	2 (3.6)	1 (1.8)
Esophago-mediastinal fistula	1 (2.0)	1 (2.0)	-	-
Mediastinal infection	1 (2.0)	1 (2.0)	-	-
Pneumothorax	-	-	1 (1.8)	-
Radiation dermatitis	9 (17.6)	4 (7.8)	3 (5.5)	-
Radiation pneumonitis	23 (45.1)	3 (5.9)	13 (23.6)	-
Late toxicity (n [%])
Peripheral neuropathy	1 (2.0)	-	-	-
Pneumothorax	1 (2.0)	-	-	-
Radiation pneumonitis	17 (33.3)	-	21 (38.2)	3 (5.5)
ICI Immune checkpoint inhibitor *As multiple events have occurred in one individual, the sum of the number of patients in the cell may not be the same as the number of patients with toxicity. Values are number (percentage) or median (range). Because of rounding, not all percentages total 100.
